# Supplementary material for: Evaluation of the Effect of Limosilactobacillus fermentum CECT5716 on Gastrointestinal Infections in Infants: A Systematic Review and Meta-Analysis
Source: Microorganisms. 2021 Jun 30;9(7):1412. doi: 10.3390/microorganisms9071412 (PMC8305821; doi:10.3390/microorganisms9071412)
Supplement: Supplementary file 1 [file microorganisms-09-01412-s001.zip]

Archive with 1 entries (1 files):
- microorganisms-1267415-supplementary.pdf
